# Supplementary material for: Neutrophil-like Monocytes Increase in Patients with Colon Cancer and Induce Dysfunctional TIGIT+ NK Cells
Source: Int J Mol Sci. 2024 Aug 2;25(15):8470. doi: 10.3390/ijms25158470 (PMC11313383; doi:10.3390/ijms25158470)
Supplement: Supplementary file 1 [file ijms-25-08470-s001.zip]

Archive with 1 entries (1 files):
- ijms-3125199-supplementary.pdf
